# Supplementary material for: Glycosylation of Receptor Binding Domain of SARS-CoV-2 S-Protein Influences on Binding to Immobilized DNA Aptamers
Source: Int J Mol Sci. 2022 Jan 5;23(1):557. doi: 10.3390/ijms23010557 (PMC8745424; doi:10.3390/ijms23010557)
Supplement: Supplementary file 1 [file ijms-23-00557-s001.zip]

Archive with 1 entries (1 files):
- ijms-1523739-supplementary.pdf
